# Supplementary material for: First report of the influence of temperature on the bionomics and population dynamics of Aedes koreicus, a new invasive alien species in Europe
Source: Parasit Vectors. 2019 Nov 6;12:524. doi: 10.1186/s13071-019-3772-5 (PMC6833271; doi:10.1186/s13071-019-3772-5)
Supplement: Supplementary file 1 — Additional file 1: Table S1. Observed Ae. koreicus time series used for model calibration. [file 13071_2019_3772_MOESM1_ESM.xlsx]

## Sheet: 2016
Trap Day	148	160	173	189	194	201	216	230	245	257	271	286
A	1	2	1	2	NA	0	0	6	11	7	1	0
B	1	0	1	0	NA	0	3	0	9	1	3	0
C	3	2	0	0	0	1	1	4	6	9	1	1
D	4	0	10	0	0	0	0	1	2	5	1	0

## Sheet: 2017
Trap Day	131	143	159	171	185	199	213	229	242	257	269	283	298	313
A	3	4	1	4	1	1	1	0	2	0	0	0	0	0
B	1	1	0	3	2	6	13	7	1	2	0	2	0	0
C	1	0	0	3	2	5	10	1	6	8	13	2	2	0
D	1	5	2	3	5	3	3	2	3	1	4	1	4	0

## Sheet: 2018
Trap Day	114	137	151	163	177	192	207	220	233	247	261	276	289	313
A	0	0	1	2	1	1	0	3	14	7	13	4	2	0
B	0	0	0	2	1	1	5	6	6	0	4	0	0	0
C	1	2	1	5	1	0	2	2	29	5	13	18	3	0
D	3	1	2	13	12	3	1	2	2	6	4	8	2	0
